# Supplementary material for: Structure and mechanism of the alkane-oxidizing enzyme AlkB
Source: Nat Commun. 2023 Apr 17;14:2180. doi: 10.1038/s41467-023-37869-z (PMC10110569; doi:10.1038/s41467-023-37869-z)
Supplement: Supplementary file 4 — Source Data [file 41467_2023_37869_MOESM4_ESM.xlsx]

## Sheet: Fig. 1b
	[octanol] uM	[AlkB] uM	TON	umole product/mg protein
RNA23-138-1	164.38	0.73	224.45	5
RNA23-134-4	574.11	2.2	261.29	5.8
RNA23-138-2	127.47	0.73	174.05	4
Turnover numbers of purified FtAlkB

## Sheet: Fig. 1c
ICP-MS of FtAlkB
Sample		57Fe (STD_IS)	66Zn (STD_IS)	Total Fe/ug	Total Zn/ug	Input protein (ug)		Fe occupancy (ion/protein)	Zn occupancy (ion/protein)
replicate 1		6.44577	-0.459695	0.040415	-0.00288229	25		1.68396	0
replicate 2		5.77771	-0.546752	0.0362262	-0.00342814	25		1.50943	0
replicate 3		7.53697	-0.549447	0.0472568	-0.00344503	25		1.96903	0
control sample 1		0.595677	-0.573449	0.00357406	-0.00344069	33		0.0188109	0
control sample 2		1.14635	-0.553519	0.00687811	-0.00332111	33		0.0362006	0
control sample 3		-0.683385	-0.667088	-0.00410031	-0.00400253	33		-0.0215806	0
	Fe				Zn
	mean	SEM	N		mean	SEM	N
FtAlkB	1.72081	0.13395	3		0	0	3
NC	0.0183373	0.010453	3		0	0	3

## Sheet: Fig. 3c
FtAlkB Mutant	replicate 1	replicate 2	replicate 3	average	SEM	N
L274W	4	4	4	4	0	3
L315W	97	120	93	103.333	8.41295	3
L318W	0	0	0	0	0	3
N278A	95	137	113	115	12.1655	3
E281A	130	170	90	130	23.094	3
Activity relative to WT on octane %

## Sheet: Fig. 4a,b
Ft AlkB	relative to octanol
WT									W62V
	24-110-13-	24-110-25	24-112-1	24-112-13	average	SEM	N		RNA24-117-7-15	RNA24-120-5	RNA24-127-1	average	SEM	N
pentanol	0	0	13.7949	15.1106	7.22637	4.18078	4			0	0	0	0	3
hexanol	92.1336	62.4866	27.2191	98.23	70.0173	16.2621	4		35.7	10.9	43	29.87	9.715	3
heptanol	136.583	93.9358	50.1535	64.676	86.3371	19.0632	4		61.4	25.6	88	58.33	18.08	3
octanol	100	100	100	100	100	0	4		100	100	100	100	0	3
nonanol	72.8053	67.5775	49.3735	80.7105	67.6167	6.65322	4		51.6	97.3	81	76.63	13.37	3
decanol	28.3285	33.8136	0	34.7179	24.215	8.19415	4		77.6	76	44	65.87	10.94	3
undecanol	8.75074	11.2679	9.93373	57.6329	21.8963	11.9233	4		93.7	66.4	54	71.37	11.73	3
dodecanol	0	5.55746	6.11725	18.8617	7.6341	3.98907	4		24.9	59.4	56	46.77	10.98	3
tridecanol	0	0	0	0	0	0	4		43	25.3	32	33.43	5.16	3
tetradecanol	0	0	0	0	0	0	4		36.6	34.6	35	35.4	0.611	3
hexadecanol	0	0	0	0	0	0	4

## Sheet: Supplementary Fig. 5b
GPo1AlkB
WT	RNA17133	RNA1713511	SW2.33.5	RNA17131	AF3-123	AF7/9/18	AF3-138	Average	SEM	N
pentanol			20	27			2	16.3333	7.4461	3
hexanol	52	52	73	64	62	78	51	63.3333	4.43972	6
octanol	100	100	100	100	100	100	100	100	0	6
decanol	22	22	30	27	45	45	33	33.6667	3.87872	6
undecanol			6	4	7		37	13.5	7.85812	4
dodecanol	5	5	9	6	4	0	2	4.33333	1.28236	6
W55V
	SW22210-17	AF3-148	AF2-99	SW245AF2101	AF3-140	Average	SEM	N
pentanol	0	0	0	0		0	0	4
hexanol	4	28	6	24		15.5	12.261	4
octanol	100	100	100	100	100	100	0	5
decanol	74	36	83	40	23	51.2	25.8979	5
undecanol	26	27			24	25.6667	1.52753	3
dodecanol		25	47		25	32.3333	12.7017	3

## Sheet: Supplementary Fig. 2b
uncropped SDS-PAGE Gel
